# Supplementary material for: Whole-genome sequencing identified candidate genes associated with high and low litter size in Chuanzhong black goats
Source: Front Vet Sci. 2024 Sep 20;11:1420164. doi: 10.3389/fvets.2024.1420164 (PMC11449896; doi:10.3389/fvets.2024.1420164)
Supplement: Supplementary file 1 [file Data_Sheet_1.CSV]

	ID	Family	Sex	SNP2106	SNP2183	First litter size	Second litter size	Third litter size	Average
1	1541	A	female	TT	GG	3	2	2	2.333333333
2	1542	A	female	TG	GG	2	2	2	2
3	1544	A	female	TG	GG	3	3	2	2.666666667
4	1545	A	female	TT	GG	3	2	1	2
5	1546	A	female	TG	GG	2	3	1	2
6	1548	A	female	GG	GG	2	1	3	2
7	1550	A	female	TT	GG	2	3	4	3
8	1551	A	female	TG	GA	2	2	2	2
9	1554	A	female	TT	GG	1	3	2	2
10	1555	A	female	TG	GG	1	2	1	1.333333333
11	1557	A	female	TT	GG	1	1	3	1.666666667
12	1560	A	female	TT	GA	2	2	3	2.333333333
13	1565	A	female	TG	GG	2	2	5	3
14	1566	A	female	TT	GG	3	2	2	2.333333333
15	1570	A	female	TT	GA	1	1	2	1.333333333
16	1571	A	female	TT	GG	2	2	2	2
17	1574	A	female	TG	GG	1	2	2	1.666666667
18	1575	A	female	TG	GG	2	5	2	3
19	1579	A	female	TG	GG	2	2	1	1.666666667
20	1584	A	female	TT	GG	2	2	2	2
21	1585	A	female	TT	GG	2	2	3	2.333333333
22	1587	A	female	TG	GA	2	2	1	1.666666667
23	1588	A	female	TG	GG	1	3	2	2
24	1590	A	female	TT	GG	2	3	3	2.666666667
25	1597	A	female	TG	GG	1	2	2	1.666666667
26	1598	A	female	TT	GG	2	3	2	2.333333333
27	1599	A	female	TG	GG	1	1	1	1
28	1603	A	female	TT	GG	1	1	1	1
29	1604	A	female	TT	GG	2	2	1	1.666666667
30	1607	A	female	TG	GG	2	3	3	2.666666667
31	1609	A	female	TT	GG	1	3	2	2
32	1613	A	female	TT	GG	1	2	2	1.666666667
33	1616	A	female	TT	GG	2	2	2	2
34	1617	A	female	TT	GA	2	2	2	2
35	1620	A	female	TG	GG	2	1	2	1.666666667
36	1623	A	female	GG	GG	1	2	2	1.666666667
37	1628	A	female	TT	GG	3	2	2	2.333333333
38	1629	A	female	TT	GG	2	2	2	2
39	1631	A	female	TT	GG	2	4	4	3.333333333
40	1633	A	female	GG	GG	3	1	2	2
41	1635	A	female	TG	GG	2	2	2	2
42	1637	A	female	TG	GG	1	3	1	1.666666667
43	1640	A	female	GG	GG	2	1	2	1.666666667
44	1641	A	female	TT	GG	1	1	2	1.333333333
45	1643	A	female	GG	GG	2	2	2	2
46	1645	A	female	TT	GA	2	3	2	2.333333333
47	1646	A	female	TT	GA	2	1	2	1.666666667
48	1648	A	female	TT	GG	2	1	1	1.333333333
49	1651	A	female	TT	GG	2	2	2	2
50	1652	A	female	GG	GG	1	3	3	2.333333333
51	1653	A	female	TT	GA	2	1	3	2
52	1654	A	female	TG	GG	4	2	2	2.666666667
53	1655	A	female	TG	GG	3	3	3	3
54	1657	A	female	TT	GG	2	2	2	2
55	1658	A	female	TT	GG	2	2	2	2
56	1660	A	female	TT	GG	2	1	1	1.333333333
57	1661	A	female	TT	GG	2	3	2	2.333333333
58	1663	A	female	TG	GG	1	2	2	1.666666667
59	1666	A	female	TT	GA	2	2	2	2
60	1667	A	female	TG	GA	2	2	1	1.666666667
61	1668	A	female	TT	GG	1	3	2	2
62	1670	A	female	TG	GG	2	4	1	2.333333333
63	1673	A	female	TT	GG	2	3	3	2.666666667
64	1675	A	female	TG	GG	2	1	1	1.333333333
65	1677	A	female	TG	GG	2	2	3	2.333333333
66	1681	A	female	TT	GA	1	2	3	2
67	1682	A	female	TT	GA	2	2	2	2
68	1683	A	female	TT	GG	2	3	2	2.333333333
69	1684	A	female	TG	GG	1	2	3	2
70	1688	A	female	TG	GG	1	2	2	1.666666667
71	1695	A	female	TG	GG	2	2	1	1.666666667
72	1696	A	female	TG	GG	1	3	1	1.666666667
73	1697	A	female	TG	GG	2	2	2	2
74	1698	A	female	TT	GG	2	2	2	2
75	1700	A	female	TT	GG	1	2	1	1.333333333
76	1702	A	female	GG	GG	3	3	3	3
77	1704	A	female	TG	GA	1	2	4	2.333333333
78	1711	A	female	TG	GG	1	2	1	1.333333333
79	1713	A	female	TT	GG	2	1	2	1.666666667
80	1720	A	female	TG	GG	2	1	3	2
81	1723	A	female	TT	GG	2	2	3	2.333333333
82	1732	A	female	GG	GG	2	3	2	2.333333333
83	1733	A	female	TG	GG	1	3	2	2
84	1735	A	female	GG	GG	2	3	3	2.666666667
85	1742	A	female	TT	GG	2	2	3	2.333333333
86	1743	A	female	TT	GG	2	2	1	1.666666667
87	1747	A	female	GG	GG	2	3	3	2.666666667
88	1753	A	female	TT	GA	3	3	2	2.666666667
89	1756	A	female	GG	GG	1	2	1	1.333333333
90	1760	A	female	TG	GG	2	2	2	2
91	1761	A	female	TT	GG	2	2	2	2
92	1763	A	female	TG	GG	2	2	1	1.666666667
93	1764	A	female	TG	GG	2	2	2	2
94	1773	A	female	TG	GA	2	2	1	1.666666667
95	1774	A	female	TG	GG	1	1	2	1.333333333
96	1775	A	female	TG	GG	2	2	3	2.333333333
97	1778	A	female	GG	GG	2	3	3	2.666666667
98	1783	A	female	TT	GG	2	2	1	1.666666667
99	1784	A	female	TT	GG	1	2	3	2
100	1785	A	female	TG	GG	2	2	2	2
101	1788	A	female	TT	GA	1	3	3	2.333333333
102	1789	A	female	TT	GA	1	2	2	1.666666667
103	1793	A	female	TG	GG	1	2	2	1.666666667
104	1794	A	female	TG	GG	3	2	3	2.666666667
105	1796	A	female	GG	GG	3	2	4	3
106	1797	A	female	TG	GG	3	2	2	2.333333333
107	1799	A	female	TT	GG	1	2	2	1.666666667
108	1805	A	female	TT	GG	2	2	2	2
109	1807	A	female	TT	GG	1	3	2	2
110	1812	A	female	TT	GA	1	1	1	1
111	1817	A	female	TT	GG	2	2	2	2
112	1820	A	female	TT	GA	1	2	1	1.333333333
113	1823	A	female	TT	GG	2	1	2	1.666666667
114	1824	A	female	TG	GA	1	3	3	2.333333333
115	1828	A	female	TT	GA	1	1	2	1.333333333
116	1829	A	female	TG	GG	2	2	3	2.333333333
117	1830	A	female	TT	GG	1	1	1	1
118	1831	A	female	TG	GA	2	3	3	2.666666667
119	1834	A	female	TT	GA	2	1	1	1.333333333
120	1836	A	female	TG	GG	3	3	2	2.666666667
121	1839	A	female	TT	GG	1	2	2	1.666666667
122	1841	A	female	TG	GG	2	2	2	2
123	1843	A	female	GG	GG	2	2	2	2
124	1845	A	female	TG	GG	2	2	2	2
125	1846	A	female	TT	GG	2	2	2	2
126	1849	A	female	TT	GG	2	3	2	2.333333333
127	1850	A	female	TT	GG	1	3	2	2
128	1851	A	female	TT	GG	1	3	3	2.333333333
129	1853	A	female	TG	GA	1	2	3	2
130	1855	A	female	TG	GA	2	3	1	2
131	1856	A	female	TG	GG	3	2	2	2.333333333
132	1860	A	female	TT	GA	1	2	1	1.333333333
133	1861	A	female	TT	GG	2	1	2	1.666666667
134	1862	A	female	TT	GG	1	1	3	1.666666667
135	1864	A	female	TT	GG	1	2	2	1.666666667
136	1866	A	female	TT	GA	3	3	3	3
137	1880	A	female	TT	GG	2	4	3	3
138	1885	A	female	TT	GG	3	2	3	2.666666667
139	1891	A	female	TG	GG	2	1	2	1.666666667
140	1892	A	female	GG	GG	2	2	2	2
141	1903	A	female	TT	GA	2	2	1	1.666666667
142	1905	A	female	TT	GA	2	1	3	2
143	1908	A	female	GG	GG	4	4	2	3.333333333
144	1927	A	female	TT	GG	2	2	2	2
145	1931	A	female	TG	GG	1	2	3	2
146	1937	A	female	TG	GG	1	1	2	1.333333333
147	2188	A	female	GG	GG	2	2	2	2
148	2193	A	female	TG	GG	2	2	3	2.333333333
149	2195	A	female	TT	GA	2	3	2	2.333333333
150	2211	A	female	TT	GG	2	2	2	2
151	2215	A	female	TT	GG	2	3	3	2.666666667
152	2217	A	female	TT	GG	2	2	1	1.666666667
153	2229	A	female	TT	GG	2	3	2	2.333333333
154	2230	A	female	TT	GA	1	2	2	1.666666667
155	2231	A	female	TG	GG	2	2	2	2
156	2234	A	female	TG	GG	2	2	2	2
157	2241	A	female	TG	GG	2	2	3	2.333333333
158	2247	A	female	GG	GG	2	3	3	2.666666667
159	2248	A	female	TT	GG	3	4	2	3
160	2254	A	female	TT	GA	1	2	2	1.666666667
161	2265	A	female	TT	GG	1	2	2	1.666666667
